# Supplementary material for: One-Pot Mechanochemical Synthesis of Carbons with High Microporosity and Ordered Mesopores for CO2 Uptake at Ambient Conditions
Source: Nanomaterials (Basel). 2023 Aug 7;13(15):2262. doi: 10.3390/nano13152262 (PMC10421447; doi:10.3390/nano13152262)
Supplement: Supplementary file 1 [file nanomaterials-13-02262-s001.zip]

Archive with 1 entries (1 files):
- nanomaterials-2512489-supplementary.pdf
